# Supplementary material for: Choosing courtship over caution: male jumping spiders delay anti-predator responses
Source: Front Zool. 2026 Apr 1;23:12. doi: 10.1186/s12983-026-00604-7 (PMC13067634; doi:10.1186/s12983-026-00604-7)
Supplement: Supplementary file 1 — Additional file 1 (XLSX 23 KB) [file 12983_2026_604_MOESM1_ESM.xlsx]

## Sheet: Tabelle1
First reaction							First anti-predator reaction								First reaction						First anti-predator reaction
posterior draws of the expected value of the posterior predictive distribution							posterior draws of the expected value of the posterior predictive distribution								posterior draws of the expected value of the posterior predictive distribution						posterior draws of the expected value of the posterior predictive distribution
	behaviour	contrast	median	ci_lower	ci_upper	p_in-focus_greater		behaviour	contrast	median	ci_lower	ci_upper	p_in-focus_greater		category	contrast	median	ci_lower	ci_upper	p_first_greater	category	contrast	median	ci_lower	ci_upper	p_first_greater
treatment	backwards		0.0175637	-0.0163735	0.161973	0.902583	treatment	backwards		-0.0202506	-0.244025	0.0733293	0.224833		backwards	juvenile female in-focus - juvenile female blurry	-0.00129418	-0.0460214	0.0264888	0.37225	backwards	juvenile female in-focus - juvenile female blurry	0.00495418	-0.073751	0.0888807	0.584167
	courtship_1		0.00273558	-0.0871704	0.178941	0.683833		freeze		0.0169038	-0.175947	0.219511	0.57075		freeze	juvenile female in-focus - juvenile female blurry	-0.0730115	-0.270122	0.132844	0.236917	freeze	juvenile female in-focus - juvenile female blurry	-0.049498	-0.253257	0.15405	0.316667
	courtship_2		-0.00760176	-0.180467	0.013411	0.12025		hide		0.00330812	-0.0273678	0.0647767	0.685083		hide	juvenile female in-focus - juvenile female blurry	0.00170001	-0.0150547	0.0343823	0.761833	hide	juvenile female in-focus - juvenile female blurry	3.25765e-05	-0.0571664	0.0465678	0.500917
	freeze		0.00827128	-0.178606	0.199689	0.53775		jump		0.00212779	-0.0502747	0.11795	0.687333		no_reaction	juvenile female in-focus - juvenile female blurry	0.00939567	-0.0328231	0.100446	0.786	no_reaction	juvenile female in-focus - juvenile female blurry	0.012268	-0.0275674	0.0966584	0.82275
	hide		-0.000758554	-0.0209101	0.000263246	0.0546667		no_reaction		0.000327278	-0.107103	0.132292	0.560083		turn	juvenile female in-focus - juvenile female blurry	0.0442717	-0.15491	0.248009	0.686333	turn	juvenile female in-focus - juvenile female blurry	0.0407946	-0.166488	0.245342	0.658167
	jump		-0.000394217	-0.0830005	0.0554977	0.433083		turn		0.000624077	-0.182386	0.175592	0.506583		backwards	adult female in-focus - adult female blurry	-0.0396712	-0.22785	0.0682829	0.167417	backwards	adult female in-focus - adult female blurry	-0.0342463	-0.174904	0.0690536	0.1915
	no_reaction		-0.000136141	-0.110374	0.0896585	0.4695							p_males_greater		freeze	adult female in-focus - adult female blurry	-0.040221	-0.267272	0.180709	0.351917	freeze	adult female in-focus - adult female blurry	-0.0723822	-0.279057	0.126971	0.237083
	turn		-0.00840828	-0.193632	0.109523	0.349917	sex	backwards		-0.0013709	-0.147099	0.197421	0.434417		jump	adult female in-focus - adult female blurry	0.000190451	-0.0273358	0.0289862	0.588167	jump	adult female in-focus - adult female blurry	0.000229644	-0.019296	0.0221296	0.603833
						p_males_greater		freeze		-0.518862	-0.794871	-0.0919086	0.00966667		no_reaction	adult female in-focus - adult female blurry	0.0185887	-0.0233887	0.161784	0.8725	no_reaction	adult female in-focus - adult female blurry	0.0283243	-0.0233967	0.17902	0.898417
sex	backwards		-0.00754739	-0.149519	0.091424	0.2837		hide		-0.000186576	-0.0137264	0.00265976	0.160833		turn	adult female in-focus - adult female blurry	0.0039166	-0.137464	0.159124	0.533167	turn	adult female in-focus - adult female blurry	-0.00635127	-0.129101	0.117691	0.444083
	courtship_1		0.561764	0.0751649	0.891575	0.99995		jump		-0.00463615	-0.118008	0.0462234	0.2035		backwards	juvenile male in-focus - juvenile male blurry	-0.00125485	-0.0445017	0.0177146	0.329167	backwards	juvenile male in-focus - juvenile male blurry	0.108172	-0.119232	0.350265	0.830583
	courtship_2		0.121186	0.000698277	0.583043	0.9825		no_reaction		0.0222508	-0.0262815	0.418958	0.873833		courtship_1	juvenile male in-focus - juvenile male blurry	-0.166779	-0.426938	0.103245	0.113417	freeze	juvenile male in-focus - juvenile male blurry	0.0052149	-0.172397	0.183077	0.5245
	freeze		-0.516485	-0.765202	-0.178603	0.00285		turn		-0.134455	-0.518362	-0.00354322	0.00241667		courtship_2	juvenile male in-focus - juvenile male blurry	0.120643	-0.0622699	0.363448	0.906833	hide	juvenile male in-focus - juvenile male blurry	-0.0189563	-0.18832	0.1268	0.378917
	hide		-0.0019324	-0.0435454	0.014617	0.1636							p_adults_greater		freeze	juvenile male in-focus - juvenile male blurry	0.0371961	-0.12357	0.199676	0.691833	no_reaction	juvenile male in-focus - juvenile male blurry	-0.0160858	-0.145936	0.0604714	0.2615
	jump		-0.0168636	-0.152534	0.0460034	0.15095	juvenile vs. adult	backwards		-0.121083	-0.526783	0.00204055	0.03025		hide	juvenile male in-focus - juvenile male blurry	0.0012362	-0.00365278	0.0249439	0.888667	turn	juvenile male in-focus - juvenile male blurry	-0.0254831	-0.228727	0.16496	0.385917
	no_reaction		0.025329	-0.0464328	0.351138	0.82445		freeze		-0.0810884	-0.443855	0.294836	0.308583		no_reaction	juvenile male in-focus - juvenile male blurry	-0.0130138	-0.134464	0.0458968	0.22875	backwards	adult male in-focus - adult male blurry	-0.0596301	-0.297127	0.129375	0.223917
	turn		-0.187127	-0.526286	-0.012719	0.00025		hide		-0.00342666	-0.0674992	-2.26712e-05	0.014		turn	juvenile male in-focus - juvenile male blurry	0.00463058	-0.0226592	0.0549895	0.78225	freeze	adult male in-focus - adult male blurry	-0.0656932	-0.358727	0.229185	0.327833
						p_adults_greater		jump		0.00749864	-0.00353369	0.104611	0.937167		backwards	adult male in-focus - adult male blurry	-0.0732533	-0.381925	0.136509	0.176667	hide	adult male in-focus - adult male blurry	0.190078	-0.0173167	0.478027	0.965333
juvenile vs. adult	backwards		-0.134952	-0.599353	0.042784	0.05475		no_reaction		0.00312505	-0.0830368	0.131176	0.66375		courtship_1	adult male in-focus - adult male blurry	0.00975021	-0.192326	0.23028	0.563417	jump	adult male in-focus - adult male blurry	0.0011655	-0.0437722	0.0690618	0.652833
	courtship_1		0.564945	0.0420474	0.909332	0.99995		turn		0.0546451	-0.0064053	0.330297	0.95725		courtship_2	adult male in-focus - adult male blurry	-0.00533012	-0.151852	0.086556	0.386	no_reaction	adult male in-focus - adult male blurry	-0.00754207	-0.18693	0.129293	0.396667
	courtship_2		0.0326223	9.74725e-05	0.398584	0.9859							p_first_greater		freeze	adult male in-focus - adult male blurry	-0.0761283	-0.403298	0.264075	0.333333	turn	adult male in-focus - adult male blurry	-0.0460853	-0.266824	0.112044	0.236833
	freeze		-0.476725	-0.794188	-0.00647991	0.0231	sex * group	backwards	f:adult - f:juvenile	-0.0364817	-0.180856	0.0498045	0.181083		jump	adult male in-focus - adult male blurry	0.00127733	-0.0255515	0.0719057	0.780917
	hide		-0.00285606	-0.0582701	0.00117646	0.0504		backwards	f:adult - m:adult	-0.163623	-0.379435	-0.0243944	0.00808333		no_reaction	adult male in-focus - adult male blurry	-0.00232066	-0.184805	0.155643	0.444583
	jump		0.00104108	-0.0188754	0.0946176	0.7077		backwards	f:adult - m:juvenile	-0.105497	-0.374144	0.0421783	0.0901667
	no_reaction		0.0182723	-0.0781225	0.441968	0.78095		backwards	f:juvenile - m:adult	-0.12038	-0.348636	0.0622916	0.0908333
	turn		-0.0220241	-0.195549	0.0166377	0.0718		backwards	f:juvenile - m:juvenile	-0.0624356	-0.316839	0.0979612	0.21875
						p_first_greater		backwards	m:adult - m:juvenile	0.0546997	-0.212147	0.284621	0.687083
sex * group sex * group	backwards	f:adult - f:juvenile	-0.06718	-0.27046	0.004264	0.0355		freeze	f:adult - f:juvenile	-0.154738	-0.357984	0.044951	0.0640833
	backwards	f:adult - m:adult	0.002369	-0.03292	0.052776	0.675		freeze	f:adult - m:adult	0.425121	0.212876	0.608876	0.999833
	backwards	f:adult - m:juvenile	-0.12224	-0.44771	0.001457	0.02775		freeze	f:adult - m:juvenile	0.100034	-0.196396	0.396267	0.7415
	backwards	f:juvenile - m:adult	0.073207	-0.00205	0.279509	0.967917		freeze	f:juvenile - m:adult	0.584723	0.341856	0.768458	1
	backwards	f:juvenile - m:juvenile	-0.04488	-0.36385	0.151699	0.3075		freeze	f:juvenile - m:juvenile	0.254872	0.00622425	0.511891	0.977667
	backwards	m:adult - m:juvenile	-0.12805	-0.44702	-0.00481	0.011083		freeze	m:adult - m:juvenile	-0.324732	-0.568986	-0.0650213	0.0075
	courtship_1	f:adult - f:juvenile	0.007494	-0.00663	0.065802	0.92125		hide	f:adult - f:juvenile	0.00268139	-0.051469	0.0614602	0.59175
	courtship_1	f:adult - m:adult	-0.65769	-0.83857	-0.43085	0		hide	f:adult - m:adult	-0.0802398	-0.244897	0.00472447	0.0319167
	courtship_1	f:adult - m:juvenile	-0.04597	-0.26752	0.033832	0.134417		hide	f:adult - m:juvenile	-0.0392463	-0.235467	0.0474226	0.184417
	courtship_1	f:juvenile - m:adult	-0.6711	-0.85222	-0.44305	0		hide	f:juvenile - m:adult	-0.0842425	-0.258443	0.0110789	0.04
	courtship_1	f:juvenile - m:juvenile	-0.05805	-0.27677	-0.00203	0.01275		hide	f:juvenile - m:juvenile	-0.041522	-0.222953	0.0189215	0.0826667
	courtship_1	m:adult - m:juvenile	0.595413	0.312475	0.803424	0.99975		hide	m:adult - m:juvenile	0.0361056	-0.143977	0.206512	0.710417
	courtship_2	f:adult - f:juvenile	0.003409	-0.00714	0.045571	0.882083		jump	f:adult - f:juvenile	0.0262302	0.000531645	0.123808	0.981667
	courtship_2	f:adult - m:adult	-0.1017	-0.28944	-0.00949	0.0055		jump	f:adult - m:adult	-0.150433	-0.383697	-0.00560735	0.0161667
	courtship_2	f:adult - m:juvenile	-0.01577	-0.17823	0.029919	0.218167		jump	f:adult - m:juvenile	0.0219129	-0.0379402	0.123114	0.87
	courtship_2	f:juvenile - m:adult	-0.10984	-0.30068	-0.01455	0.001		jump	f:juvenile - m:adult	-0.186899	-0.430007	-0.0231281	0.000416667
	courtship_2	f:juvenile - m:juvenile	-0.02195	-0.18166	0.000925	0.03675		jump	f:juvenile - m:juvenile	-0.00104578	-0.0602735	0.0129609	0.283333
	courtship_2	m:adult - m:juvenile	0.074292	-0.07253	0.265389	0.8915		jump	m:adult - m:juvenile	0.181105	0.019723	0.419769	0.996917
	freeze	f:adult - f:juvenile	-0.06387	-0.30003	0.175708	0.29125		no_reaction	f:adult - f:juvenile	-3.06894e-05	-0.0627932	0.0488912	0.497333
	freeze	f:adult - m:adult	0.590257	0.356571	0.772978	1		no_reaction	f:adult - m:adult	-0.0301697	-0.169941	0.0171191	0.0971667
	freeze	f:adult - m:juvenile	0.138821	-0.17213	0.46575	0.799667		no_reaction	f:adult - m:juvenile	-0.0328158	-0.243383	0.0340537	0.1655
	freeze	f:juvenile - m:adult	0.658225	0.40196	0.834677	1		no_reaction	f:juvenile - m:adult	-0.0289462	-0.175893	0.0404525	0.1565
	freeze	f:juvenile - m:juvenile	0.20353	-0.0815	0.500369	0.913417		no_reaction	f:juvenile - m:juvenile	-0.0317631	-0.229329	0.0267506	0.124083
	freeze	m:adult - m:juvenile	-0.44879	-0.7112	-0.15253	0.00125		no_reaction	m:adult - m:juvenile	-0.00166261	-0.188736	0.128039	0.477333
	hide	f:adult - f:juvenile	-0.00684	-0.07976	0.012925	0.151417		turn	f:adult - f:juvenile	0.160431	0.00350957	0.347226	0.97725
	hide	f:adult - m:adult	0.001189	-0.00334	0.026812	0.888		turn	f:adult - m:adult	0.0480208	-0.165844	0.257794	0.6795
	hide	f:adult - m:juvenile	-0.00159	-0.08844	0.021682	0.36675		turn	f:adult - m:juvenile	0.106764	-0.16408	0.330318	0.80625
	hide	f:juvenile - m:adult	0.009705	-0.00144	0.086687	0.95625		turn	f:juvenile - m:adult	-0.10927	-0.330838	0.0616476	0.101167
	hide	f:juvenile - m:juvenile	0.003293	-0.06646	0.070232	0.677333		turn	f:juvenile - m:juvenile	-0.0490122	-0.281127	0.0906124	0.237167
	hide	m:adult - m:juvenile	-0.00358	-0.09093	0.002402	0.099917		turn	m:adult - m:juvenile	0.0558324	-0.184829	0.270558	0.713167
	jump	f:adult - f:juvenile	0.013478	-0.0118	0.100837	0.916083
	jump	f:adult - m:adult	0.011213	-0.01857	0.095104	0.870583
	jump	f:adult - m:juvenile	0.014681	-0.02063	0.104628	0.906583
	jump	f:juvenile - m:adult	-0.00057	-0.044	0.030686	0.394333
	jump	f:juvenile - m:juvenile	0.000314	-0.03383	0.03017	0.681417
	jump	m:adult - m:juvenile	0.001241	-0.03132	0.043087	0.762667
	no_reaction	f:adult - f:juvenile	0.000885	-0.05726	0.062627	0.572667
	no_reaction	f:adult - m:adult	-0.01839	-0.14701	0.03185	0.175917
	no_reaction	f:adult - m:juvenile	-0.01976	-0.23243	0.044957	0.234583
	no_reaction	f:juvenile - m:adult	-0.01992	-0.15336	0.036975	0.165833
	no_reaction	f:juvenile - m:juvenile	-0.02157	-0.22663	0.034161	0.1745
	no_reaction	m:adult - m:juvenile	-0.00068	-0.19472	0.118736	0.486417
	turn	f:adult - f:juvenile	0.109224	-0.06038	0.332364	0.899417
	turn	f:adult - m:adult	0.173959	0.036058	0.388914	0.999667
	turn	f:adult - m:juvenile	0.128637	-0.07367	0.35644	0.920583
	turn	f:juvenile - m:adult	0.053442	-0.00478	0.213244	0.962917
	turn	f:juvenile - m:juvenile	0.018397	-0.1575	0.170379	0.6545
	turn	m:adult - m:juvenile	-0.02786	-0.22139	0.010065	0.086833
