# Supplementary material for: Choosing courtship over caution: male jumping spiders delay anti-predator responses
Source: Front Zool. 2026 Apr 1;23:12. doi: 10.1186/s12983-026-00604-7 (PMC13067634; doi:10.1186/s12983-026-00604-7)
Supplement: Supplementary file 2 — Additional file 2 (CSV 48 KB) [file 12983_2026_604_MOESM2_ESM.csv]

ID	treatment	sex	date	behaviour	start	order	distance	temperature	humidity	weight	length	group
3	scharf	m	2022-07-08	courtship_1	234.935	3	13.5	22.3	60	NA	NA	adult
3	scharf	m	2022-07-08	courtship_2	258.439	3	13.5	22.3	60	NA	NA	adult
3	scharf	m	2022-07-08	jump	315.942	3	10.5	22.3	60	NA	NA	adult
3	unscharf	m	2022-07-04	courtship_2	359.927	2	20.5	25.5	41	NA	NA	adult
3	unscharf	m	2022-07-04	hide	381.66	2	9.5	25.5	41	NA	NA	adult
3	verschwommen	m	2022-07-02	courtship_2	316.437	1	25	25.3	39	NA	NA	adult
101	verschwommen	m	2022-07-01	courtship_1	61.187	1	13.5	26.4	49	0.0099	4.5	adult
115	scharf	f	2022-07-02	freeze	304.642	1	23.5	22.7	39	0.0092	5	adult
115	scharf	f	2022-07-02	jump	419.621	1	22	22.7	39	0.0092	5	adult
117	scharf	m	2022-07-06	courtship_1	131.669	3	7.5	23.5	43	0.0071	4.5	adult
117	scharf	m	2022-07-06	hide	138.672	3	7.5	23.5	43	0.0071	4.5	adult
117	unscharf	m	2022-07-03	courtship_2	388.165	2	21	26.2	41	0.0071	4.5	adult
117	unscharf	m	2022-07-03	backwards	638.942	2	8.5	26.2	41	0.0071	4.5	adult
117	unscharf	m	2022-07-03	turn	659.663	2	9	26.2	41	0.0071	4.5	adult
11	scharf	f	2022-07-04	freeze	399.676	2	17	25.3	42	0.0133	5.5	adult
11	scharf	f	2022-07-04	turn	424.175	2	17	25.3	42	0.0133	5.5	adult
11	unscharf	f	2022-07-02	freeze	248.659	1	24	25.8	38	0.0133	5.5	adult
11	unscharf	f	2022-07-02	turn	332.688	1	20	25.8	38	0.0133	5.5	adult
123	scharf	f	2022-07-09	jump	556.691	3	8.5	22.6	55	0.0132	5.5	adult
129	scharf	m	2022-07-02	courtship_2	170.172	1	15.5	25.8	39	0.0066	4	adult
129	scharf	m	2022-07-02	hide	275.939	1	7.5	25.8	39	0.0066	4	adult
129	unscharf	m	2022-07-08	courtship_1	289.693	3	24	22.2	60	0.0066	4	adult
129	unscharf	m	2022-07-08	courtship_2	547.938	3	11.5	22.2	60	0.0066	4	adult
129	unscharf	m	2022-07-08	jump	652.44	3	5.5	22.2	60	0.0066	4	adult
160	scharf	f	2022-07-09	freeze	254.16	3	25.5	22.7	54	0.0119	5	adult
160	scharf	f	2022-07-09	turn	426.67	3	16.5	22.7	54	0.0119	5	adult
160	unscharf	f	2022-07-03	freeze	208.682	1	18	26.4	42	0.0119	5	adult
160	unscharf	f	2022-07-03	hide	240.936	1	18	26.4	42	0.0119	5	adult
185	scharf	f	2022-07-03	freeze	67.666	2	22.5	26.3	42	0.0095	4.5	adult
185	scharf	f	2022-07-03	turn	101.674	2	22.5	26.3	42	0.0095	4.5	adult
185	unscharf	f	2022-07-01	freeze	268.196	1	22.5	26.6	48	0.0095	4.5	adult
185	unscharf	f	2022-07-01	jump	283.936	1	23	26.6	48	0.0095	4.5	adult
220	scharf	f	2022-07-02	freeze	262.188	1	22.5	25.4	38	0.0124	5	adult
220	scharf	f	2022-07-02	backwards	472.16	1	21	25.4	38	0.0124	5	adult
220	scharf	f	2022-07-02	turn	475.16	1	22	25.4	38	0.0124	5	adult
24	scharf	m	2022-07-03	courtship_1	288.952	2	5.5	25.9	41	0.0072	4	adult
24	scharf	m	2022-07-03	hide	328.412	2	4.5	25.9	41	0.0072	4	adult
24	unscharf	m	2022-07-01	courtship_1	503.41	1	15.5	26.5	49	0.0072	4	adult
24	unscharf	m	2022-07-01	courtship_2	547.938	1	9.5	26.5	49	0.0072	4	adult
24	unscharf	m	2022-07-01	jump	561.433	1	5.5	26.5	49	0.0072	4	adult
252	scharf	m	2022-07-06	courtship_1	553.931	1	18	23.9	43	0.0081	4	adult
252	scharf	m	2022-07-06	turn	575.432	1	18	23.9	43	0.0081	4	adult
252	unscharf	m	2022-07-08	courtship_1	290.963	2	17	22.6	57	0.0081	4	adult
252	unscharf	m	2022-07-08	courtship_2	307.939	2	16.5	22.6	57	0.0081	4	adult
252	unscharf	m	2022-07-08	backwards	328.665	2	10.5	22.6	57	0.0081	4	adult
252	unscharf	m	2022-07-08	turn	330.162	2	11.5	22.6	57	0.0081	4	adult
254	unscharf	f	2022-09-01	turn	328.681	1	13.5	23.3	42	0.0149	5	adult
256	unscharf	m	2022-09-05	courtship_1	496.409	1	12.5	24.2	42	0.014	5	adult
256	unscharf	m	2022-09-05	backwards	519.193	1	12.5	24.2	42	0.014	5	adult
256	unscharf	m	2022-09-05	turn	526.172	1	16	24.2	42	0.014	5	adult
258	scharf	f	2022-08-26	turn	131.676	2	9	27.9	59	0.0145	5.5	adult
258	unscharf	f	2022-08-24	turn	216.68	1	6.5	26.4	51	0.0145	5.5	adult
262	unscharf	f	2022-08-26	freeze	116.68	1	12.5	27.4	62	0.0161	5.5	adult
262	unscharf	f	2022-08-26	jump	157.426	1	12.5	27.4	62	0.0161	5.5	adult
264	scharf	m	2022-09-09	courtship_1	281.187	1	16	22.6	59	0.0127	5.5	adult
264	scharf	m	2022-09-09	turn	292.686	1	16	22.6	59	0.0127	5.5	adult
264	unscharf	m	2022-09-11	jump	337.429	2	2.5	22.3	58	0.0127	5.5	adult
265	scharf	m	2022-09-11	courtship_1	355.664	1	8	22.4	56	0.011	5	adult
265	scharf	m	2022-09-11	backwards	370.931	1	8	22.4	56	0.011	5	adult
265	scharf	m	2022-09-11	turn	384.673	1	10.5	22.4	56	0.011	5	adult
272	scharf	f	2022-08-30	freeze	231.685	3	22.5	23.9	52	0.0206	5.5	adult
272	scharf	f	2022-08-30	turn	442.673	3	22.5	23.9	52	0.0206	5.5	adult
272	unscharf	f	2022-08-26	freeze	199.166	1	27	27.9	58	0.0206	5.5	adult
272	unscharf	f	2022-08-26	turn	298.69	1	27	27.9	58	0.0206	5.5	adult
276	scharf	f	2022-09-13	turn	255.41	2	12	22.7	59	0.0135	5.5	adult
276	unscharf	f	2022-09-15	turn	119.932	3	7.5	21.2	52	0.0135	5.5	adult
280	unscharf	f	2022-08-28	turn	214.184	3	23	25.1	39	0.0132	5	adult
281	unscharf	m	2022-09-17	courtship_2	228.929	3	13	19.6	54	0.0143	5	adult
281	unscharf	m	2022-09-17	backwards	360.162	3	3.5	19.6	54	0.0143	5	adult
281	unscharf	m	2022-09-17	turn	370.42	3	7	19.6	54	0.0143	5	adult
283	scharf	f	2022-07-12	turn	152.674	1	16.5	22.4	56	0.0122	5	adult
283	unscharf	f	2022-07-16	turn	263.034	3	14	22.4	45	0.0122	5	adult
287	scharf	m	2022-07-28	courtship_1	539.933	2	13	23.2	39	0.0087	5	adult
287	scharf	m	2022-07-28	backwards	553.431	2	13	23.2	39	0.0087	5	adult
287	scharf	m	2022-07-28	hide	556.68	2	14.5	23.2	39	0.0087	5	adult
287	unscharf	m	2022-07-26	courtship_2	186.677	1	20.5	24.6	45	0.0087	5	adult
287	unscharf	m	2022-07-26	turn	222.931	1	16.5	24.6	45	0.0087	5	adult
288	scharf	f	2022-09-01	freeze	410.677	2	8	23.3	42	0.0146	5	adult
288	scharf	f	2022-09-01	backwards	450.432	2	8	23.3	42	0.0146	5	adult
288	scharf	f	2022-09-01	turn	453.665	2	9	23.3	42	0.0146	5	adult
288	unscharf	f	2022-08-30	turn	281.187	1	23	23.7	52	0.0146	5	adult
289	scharf	m	2022-09-05	courtship_1	98.68	3	18	23.8	42	0.0102	5	adult
289	scharf	m	2022-09-05	courtship_2	108.681	3	17	23.8	42	0.0102	5	adult
289	scharf	m	2022-09-05	hide	118.679	3	16.5	23.8	42	0.0102	5	adult
289	unscharf	m	2022-09-03	courtship_1	358.661	2	20.5	23.5	38	0.0102	5	adult
289	unscharf	m	2022-09-03	turn	383.163	2	20.5	23.5	38	0.0102	5	adult
290	scharf	f	2022-09-07	freeze	169.422	2	15.5	23.3	47	0.0138	5.5	adult
290	scharf	f	2022-09-07	backwards	207.663	2	15.5	23.3	47	0.0138	5.5	adult
290	scharf	f	2022-09-07	turn	211.167	2	17	23.3	47	0.0138	5.5	adult
290	unscharf	f	2022-09-05	freeze	157.425	1	7.5	24.3	43	0.0138	5.5	adult
290	unscharf	f	2022-09-05	turn	170.869	1	7.5	24.3	43	0.0138	5.5	adult
292	scharf	f	2022-09-17	freeze	381.007	2	16	19.3	54	0.0221	6	adult
292	scharf	f	2022-09-17	turn	543.935	2	8	19.3	54	0.0221	6	adult
292	unscharf	f	2022-09-15	freeze	107.684	1	15	21.6	49	0.0221	6	adult
292	unscharf	f	2022-09-15	turn	171.924	1	15	21.6	49	0.0221	6	adult
294	scharf	f	2022-09-19	backwards	124.421	2	26	18.9	65	0.0175	5.5	adult
294	scharf	f	2022-09-19	turn	128.424	2	27	18.9	65	0.0175	5.5	adult
294	unscharf	f	2022-09-17	backwards	440.922	1	6	19.7	56	0.0175	5.5	adult
294	unscharf	f	2022-09-17	turn	447.92	1	7	19.7	56	0.0175	5.5	adult
29	unscharf	f	2022-07-06	freeze	214.677	1	17	23.9	43	0.008	4.5	adult
29	unscharf	f	2022-07-06	jump	563.91	1	9	23.9	43	0.008	4.5	adult
305	scharf	f	2022-08-20	turn	272.439	2	22	26.5	52	NA	NA	adult
305	scharf	f	2022-08-20	jump	294.695	2	23	26.5	52	NA	NA	adult
305	unscharf	f	2022-08-18	freeze	130.178	1	20.5	27.7	56	NA	NA	adult
305	unscharf	f	2022-08-18	turn	351.585	1	9.5	27.7	56	NA	NA	adult
309	scharf	f	2022-07-13	freeze	191.923	2	15.5	23.3	58	0.0128	5	adult
309	scharf	f	2022-07-13	turn	243.93	2	15.5	23.3	58	0.0128	5	adult
309	unscharf	f	2022-07-11	freeze	241.931	1	18.5	21.8	50	0.0128	5	adult
309	unscharf	f	2022-07-11	turn	266.681	1	18.5	21.8	50	0.0128	5	adult
311	unscharf	f	2022-09-13	turn	203.815	1	13	22.8	50	0.0152	6	adult
313	scharf	f	2022-09-19	freeze	27.412	3	23.5	18.8	65	0.0133	5	adult
313	scharf	f	2022-09-19	turn	94.669	3	23.5	18.8	65	0.0133	5	adult
313	unscharf	f	2022-09-15	turn	239.833	1	14.5	21.7	51	0.0133	5	adult
314	scharf	m	2022-09-07	freeze	421.673	2	5	23.6	47	0.0117	5	adult
314	scharf	m	2022-09-07	hide	439.667	2	5	23.6	47	0.0117	5	adult
314	unscharf	m	2022-09-09	courtship_1	225.162	3	14	22.7	58	0.0117	5	adult
314	unscharf	m	2022-09-09	backwards	239.16	3	14	22.7	58	0.0117	5	adult
314	unscharf	m	2022-09-09	turn	242.911	3	15	22.7	58	0.0117	5	adult
316	scharf	f	2022-09-17	freeze	665.413	1	10.5	19.6	55	0.0154	5.5	adult
316	scharf	f	2022-09-17	turn	685.917	1	10.5	19.6	55	0.0154	5.5	adult
317	scharf	m	2022-09-19	freeze	401.914	1	13	18.4	65	0.012	5	adult
317	scharf	m	2022-09-19	turn	742.418	1	13	18.4	65	0.012	5	adult
317	unscharf	m	2022-09-21	freeze	561.566	2	10	21.8	47	0.012	5	adult
317	unscharf	m	2022-09-21	turn	636.769	2	10	21.8	47	0.012	5	adult
318	scharf	f	2022-09-05	freeze	324.683	1	11	24.3	43	0.0152	5	adult
318	scharf	f	2022-09-05	turn	368.184	1	11	24.3	43	0.0152	5	adult
318	unscharf	f	2022-09-07	freeze	185.67	2	12.5	23.2	47	0.0152	5	adult
318	unscharf	f	2022-09-07	backwards	257.692	2	12.5	23.2	47	0.0152	5	adult
318	unscharf	f	2022-09-07	turn	261.443	2	14	23.2	47	0.0152	5	adult
323	scharf	f	2022-08-19	freeze	240.911	2	20.5	26.5	57	0.0161	5.5	adult
323	scharf	f	2022-08-19	turn	277.939	2	18.5	26.5	57	0.0161	5.5	adult
323	unscharf	f	2022-08-21	freeze	387.68	3	20	26	42	0.0161	5.5	adult
323	unscharf	f	2022-08-21	turn	493.158	3	17.5	26	42	0.0161	5.5	adult
327	scharf	f	2022-09-11	turn	315.186	1	8.5	22.5	56	0.0153	5.5	adult
327	unscharf	f	2022-09-13	freeze	417.674	2	10	22.7	57	0.0153	5.5	adult
327	unscharf	f	2022-09-13	turn	468.418	2	10	22.7	57	0.0153	5.5	adult
330	scharf	f	2022-07-14	freeze	214.684	1	18	23.4	43	0.0174	5.5	adult
330	scharf	f	2022-07-14	backwards	236.156	1	18	23.4	43	0.0174	5.5	adult
330	scharf	f	2022-07-14	turn	237.666	1	19	23.4	43	0.0174	5.5	adult
332	unscharf	m	2022-09-21	courtship_2	156.925	2	23.5	22.1	47	NA	NA	adult
332	unscharf	m	2022-09-21	backwards	301.439	2	16	22.1	47	NA	NA	adult
332	unscharf	m	2022-09-21	turn	316.543	2	16	22.1	47	NA	NA	adult
334	scharf	m	2022-07-08	freeze	67.414	1	8	22.5	59	0.0069	4	adult
334	scharf	m	2022-07-08	courtship_1	93.28	1	8	22.5	59	0.0069	4	adult
334	scharf	m	2022-07-08	backwards	94.781	1	8	22.5	59	0.0069	4	adult
334	scharf	m	2022-07-08	turn	100.528	1	9	22.5	59	0.0069	4	adult
334	unscharf	m	2022-07-10	courtship_1	288.189	2	20	22	41	0.0069	4	adult
334	unscharf	m	2022-07-10	backwards	354.161	2	19.5	22	41	0.0069	4	adult
334	unscharf	m	2022-07-10	turn	357.66	2	20.5	22	41	0.0069	4	adult
335	scharf	f	2022-09-21	turn	180.173	2	NA	22.8	47	0.0192	6	adult
337	scharf	m	2022-09-15	courtship_1	176.723	3	18.5	21.4	51	0.012	5	adult
337	scharf	m	2022-09-15	turn	286.58	3	18	21.4	51	0.012	5	adult
340	scharf	f	2022-07-10	freeze	182.177	2	11	21.9	41	0.0132	5.5	adult
340	scharf	f	2022-07-10	backwards	214.062	2	11	21.9	41	0.0132	5.5	adult
340	scharf	f	2022-07-10	turn	215.932	2	12	21.9	41	0.0132	5.5	adult
340	unscharf	f	2022-07-12	freeze	205.415	3	28	22.3	57	0.0132	5.5	adult
340	unscharf	f	2022-07-12	turn	648.678	3	27	22.3	57	0.0132	5.5	adult
341	scharf	f	2022-09-15	freeze	223.163	2	11	21.6	50	0.0143	6	adult
341	scharf	f	2022-09-15	backwards	345.682	2	11	21.6	50	0.0143	6	adult
341	scharf	f	2022-09-15	turn	349.207	2	13	21.6	50	0.0143	6	adult
341	unscharf	f	2022-09-17	freeze	576.189	3	14	19.5	54	0.0143	6	adult
341	unscharf	f	2022-09-17	backwards	738.171	3	14	19.5	54	0.0143	6	adult
341	unscharf	f	2022-09-17	turn	744.966	3	16	19.5	54	0.0143	6	adult
342	scharf	f	2022-08-24	turn	184.475	1	6.5	NA	40	0.0053	6	adult
342	unscharf	f	2022-08-28	freeze	297.188	3	16	25.6	40	0.0053	6	adult
342	unscharf	f	2022-08-28	jump	420.412	3	13.5	25.6	40	0.0053	6	adult
344	scharf	f	2022-07-11	freeze	322.191	2	21.5	21.7	50	0.0136	5	adult
344	scharf	f	2022-07-11	turn	342.157	2	21.5	21.7	50	0.0136	5	adult
344	unscharf	f	2022-07-09	turn	409.417	1	17.5	22.8	53	0.0136	5	adult
354	scharf	f	2022-09-21	jump	212.179	2	4	22.8	47	0.0159	5	adult
50	scharf	m	2022-07-04	courtship_1	525.689	1	8	25.6	40	0.008	5	adult
50	scharf	m	2022-07-04	jump	561.437	1	5	25.6	40	0.008	5	adult
50	unscharf	m	2022-07-08	courtship_1	255.438	2	7.5	NA	41	0.008	5	adult
50	unscharf	m	2022-07-08	jump	257.689	2	7	NA	41	0.008	5	adult
50	verschwommen	m	2022-07-10	courtship_1	420.419	3	4.5	21.6	41	0.008	5	adult
56	scharf	m	2022-07-03	courtship_1	464.678	2	18.5	26	41	0.0072	4.5	adult
56	scharf	m	2022-07-03	turn	760.923	2	7	26	41	0.0072	4.5	adult
56	unscharf	m	2022-07-01	courtship_1	194.421	1	24.5	26.4	49	0.0072	4.5	adult
56	unscharf	m	2022-07-01	courtship_2	203.17	1	16.5	26.4	49	0.0072	4.5	adult
56	unscharf	m	2022-07-01	freeze	323.934	1	7	26.4	49	0.0072	4.5	adult
56	unscharf	m	2022-07-01	turn	402.615	1	7	26.4	49	0.0072	4.5	adult
59	scharf	f	2022-07-01	freeze	242.908	1	11.5	26.1	49	0.0153	5.5	adult
59	scharf	f	2022-07-01	turn	273.935	1	11.5	26.1	49	0.0153	5.5	adult
59	unscharf	f	2022-07-06	freeze	380.412	3	15	23.8	44	0.0153	5.5	adult
59	unscharf	f	2022-07-06	jump	401.919	3	15	23.8	44	0.0153	5.5	adult
76	scharf	m	2022-07-04	courtship_1	236.661	2	9.5	25	42	0.0057	4	adult
76	scharf	m	2022-07-04	jump	247.411	2	8	25	42	0.0057	4	adult
86	unscharf	m	2022-07-06	courtship_2	642.691	2	18.5	23.9	44	0.0075	4	adult
86	unscharf	m	2022-07-06	courtship_1	677.162	2	10.5	23.9	44	0.0075	4	adult
86	unscharf	m	2022-07-06	hide	713.169	2	5	23.9	44	0.0075	4	adult
88	scharf	f	2022-08-11	freeze	136.671	2	24.5	24.7	48	0.0167	5.5	adult
88	scharf	f	2022-08-11	turn	285.938	2	24.5	24.7	48	0.0167	5.5	adult
88	unscharf	f	2022-08-09	freeze	238.986	1	23	23.8	52	0.0167	5.5	adult
88	verschwommen	f	2022-08-13	freeze	842.18	3	18	26.5	41	0.0167	5.5	adult
95	scharf	f	2022-07-08	turn	501.924	3	9	22.6	56	0.0102	5	adult
95	unscharf	f	2022-07-02	freeze	36.696	1	25.5	25.6	39	0.0102	5	adult
95	unscharf	f	2022-07-02	jump	294.771	1	10.5	25.6	39	0.0102	5	adult
10	scharf	m	2022-08-22	courtship_1	697.919	3	6	26.3	48	NA	NA	adult
10	scharf	m	2022-08-22	jump	718.418	3	5	26.3	48	NA	NA	adult
10	unscharf	m	2022-08-20	jump	72.163	2	6	26.1	52	NA	NA	adult
11	scharf	m	2022-08-24	courtship_1	285.583	1	18	26.8	49	NA	NA	adult
11	scharf	m	2022-08-24	backwards	379.472	1	8	26.8	49	NA	NA	adult
11	scharf	m	2022-08-24	courtship_1	410.94	1	18	26.8	49	NA	NA	adult
11	scharf	m	2022-08-24	turn	413.438	1	10	26.8	49	NA	NA	adult
11	unscharf	m	2022-08-28	courtship_1	106.924	3	19	25.7	39	NA	NA	adult
11	unscharf	m	2022-08-28	turn	192.709	3	11	25.7	39	NA	NA	adult
12	unscharf	m	2022-08-26	courtship_1	494.912	2	15	27.6	60	NA	NA	adult
13	scharf	m	2022-08-28	courtship_1	129.418	3	19.5	25.6	40	NA	NA	adult
13	scharf	m	2022-08-28	courtship_2	557.182	3	10	25.6	40	NA	NA	adult
13	scharf	m	2022-08-28	jump	595.184	3	6	25.6	40	NA	NA	adult
13	unscharf	m	2022-08-24	courtship_1	282.439	1	18.5	26.6	50	NA	NA	adult
13	unscharf	m	2022-08-24	courtship_2	595.691	1	12.5	26.6	50	NA	NA	adult
13	unscharf	m	2022-08-24	turn	628.938	1	7	26.6	50	NA	NA	adult
14	scharf	m	2022-08-26	courtship_2	480.413	2	11	27.8	59	NA	NA	adult
14	scharf	m	2022-08-26	backwards	486.161	2	7.5	27.8	59	NA	NA	adult
14	scharf	m	2022-08-26	hide	487.661	2	8.5	27.8	59	NA	NA	adult
14	unscharf	m	2022-08-28	courtship_2	401.165	3	14.5	25.4	39	NA	NA	adult
14	unscharf	m	2022-08-28	backwards	424.672	3	7	25.4	39	NA	NA	adult
14	unscharf	m	2022-08-28	turn	430.808	3	9	25.4	39	NA	NA	adult
15	scharf	m	2022-08-28	courtship_1	220.432	3	20.5	25.5	40	NA	NA	adult
15	scharf	m	2022-08-28	jump	298.69	3	5.5	25.5	40	NA	NA	adult
15	unscharf	m	2022-09-24	courtship_1	71.671	1	10	26.6	40	NA	NA	adult
15	unscharf	m	2022-09-24	turn	77.168	1	10	26.6	40	NA	NA	adult
1	unscharf	m	2022-08-19	courtship_1	219.165	2	6.5	26.5	57	NA	NA	adult
2	scharf	m	2022-08-21	backwards	195.668	3	14	25.8	44	NA	NA	adult
2	scharf	m	2022-08-21	turn	196.267	3	14.5	25.8	44	NA	NA	adult
2	scharf	m	2022-08-21	hide	196.471	3	15	25.8	44	NA	NA	adult
2	unscharf	m	2022-08-17	freeze	9.908	1	26	28	50	NA	NA	adult
2	unscharf	m	2022-08-17	hide	263.183	1	26	28	50	NA	NA	adult
3	scharf	m	2022-08-17	courtship_2	147.906	1	18	28	49	NA	NA	adult
3	scharf	m	2022-08-17	backwards	181.714	1	12.5	28	49	NA	NA	adult
3	scharf	m	2022-08-17	turn	185.155	1	14	28	49	NA	NA	adult
3	unscharf	m	2022-08-21	courtship_2	84.679	3	10.5	25.7	44	NA	NA	adult
3	unscharf	m	2022-08-21	backwards	105.429	3	10.5	25.7	44	NA	NA	adult
3	unscharf	m	2022-08-21	turn	106.177	3	12	25.7	44	NA	NA	adult
4	unscharf	m	2022-08-19	courtship_2	150.672	2	14	26.6	57	NA	NA	adult
4	unscharf	m	2022-08-19	courtship_1	225.661	2	9	26.6	57	NA	NA	adult
4	unscharf	m	2022-08-19	courtship_1	255.922	2	9	26.6	57	NA	NA	adult
4	unscharf	m	2022-08-19	hide	259.769	2	4	26.6	57	NA	NA	adult
5	scharf	m	2022-08-19	courtship_2	86.936	2	8.5	26.5	57	NA	NA	adult
5	scharf	m	2022-08-19	jump	156.389	2	10.5	26.5	57	NA	NA	adult
6	scharf	m	2022-08-22	courtship_1	528.681	1	11	27.5	55	NA	NA	adult
6	scharf	m	2022-08-22	jump	532.931	1	10.5	27.5	55	NA	NA	adult
6	unscharf	m	2022-08-22	courtship_2	109.174	3	12.5	26.2	48	NA	NA	adult
6	unscharf	m	2022-08-22	courtship_1	229.43	3	3.5	26.2	48	NA	NA	adult
6	unscharf	m	2022-08-22	jump	241.937	3	4	26.2	48	NA	NA	adult
7	scharf	m	2022-08-20	courtship_1	372.161	2	6.5	26.2	53	NA	NA	adult
7	scharf	m	2022-08-20	jump	378.413	2	6	26.2	53	NA	NA	adult
7	unscharf	m	2022-08-18	courtship_1	350.913	1	13.5	27.7	55	NA	NA	adult
7	unscharf	m	2022-08-18	jump	374.665	1	10.5	27.7	55	NA	NA	adult
9	scharf	m	2022-08-18	courtship_2	249.684	1	12.5	27.6	55	NA	NA	adult
9	scharf	m	2022-08-18	turn	301.693	1	10	27.6	55	NA	NA	adult
9	unscharf	m	2022-08-22	courtship_2	170.678	3	14	26	49	NA	NA	adult
9	unscharf	m	2022-08-22	courtship_1	242.431	3	2.5	26	49	NA	NA	adult
16	scharf	f	2023-06-01	freeze	179.318	2	24	25.3	36	0.0083	4.5	juvenile
16	scharf	f	2023-06-01	freeze	201.22	2	24	25.3	36	0.0083	4.5	juvenile
16	scharf	f	2023-06-01	stalking	201.253	2	24	25.3	36	0.0083	4.5	juvenile
16	scharf	f	2023-06-01	turn	241.625	2	23	25.3	36	0.0083	4.5	juvenile
22	unscharf	m	2023-06-01	stalking	362.37	2	11.25	25.1	36	0.0112	5.5	juvenile
22	unscharf	m	2023-06-01	backwards	379.038	2	11.25	25.1	36	0.0112	5.5	juvenile
22	unscharf	m	2023-06-01	turn	382.838	2	13	25.1	36	0.0112	5.5	juvenile
207	unscharf	NA	2023-06-01	freeze	106.11	2	15	25.1	36	0.0029	3.25	juvenile
207	unscharf	NA	2023-06-01	freeze	123.647	2	15	25.1	36	0.0029	3.25	juvenile
207	unscharf	NA	2023-06-01	stalking	192.053	2	4.5	25.1	36	0.0029	3.25	juvenile
207	unscharf	NA	2023-06-01	hide	199.42	2	4.25	25.1	36	0.0029	3.25	juvenile
207	unscharf	NA	2023-06-01	mustern	211.455	2	4	25.1	36	0.0029	3.25	juvenile
207	unscharf	NA	2023-06-01	jump	225.857	2	3.75	25.1	36	0.0029	3.25	juvenile
372	unscharf	NA	2023-06-01	freeze	86.942	1	14.25	25.2	35	0.0037	3.5	juvenile
372	unscharf	NA	2023-06-01	freeze	119.278	1	14.25	25.2	35	0.0037	3.5	juvenile
372	unscharf	NA	2023-06-01	turn	119.312	1	14.25	25.2	35	0.0037	3.5	juvenile
372	unscharf	NA	2023-06-01	jump	120.578	1	16	25.2	35	0.0037	3.5	juvenile
373	scharf	m	2023-06-01	turn	340.035	1	17	25.3	36	0.006	4.25	juvenile
504	unscharf	m	2023-06-02	freeze	122.612	2	12	25.2	39	0.0058	4	juvenile
504	unscharf	m	2023-06-02	courtship_1	134.913	2	12	25.2	39	0.0058	4	juvenile
504	unscharf	m	2023-06-02	backwards	148.082	2	12	25.2	39	0.0058	4	juvenile
504	unscharf	m	2023-06-02	hide	159.45	2	13	25.2	39	0.0058	4	juvenile
504	unscharf	m	2023-06-02	turn	180.352	2	14	25.2	39	0.0058	4	juvenile
81	scharf	m	2023-06-02	freeze	418.043	2	11.75	25	38	0.0055	4	juvenile
81	scharf	m	2023-06-02	backwards	465.547	2	12	25	38	0.0055	4	juvenile
81	scharf	m	2023-06-02	turn	470.148	2	12.5	25	38	0.0055	4	juvenile
157	scharf	f	2023-06-02	turn	59.073	3	14	24.9	38	0.0113	5.5	juvenile
178	scharf	m	2023-06-02	courtship_1	244.992	2	18.25	25.3	39	0.0071	4.75	juvenile
178	scharf	m	2023-06-02	turn	316.132	2	18.5	25.3	39	0.0071	4.75	juvenile
297	unscharf	NA	2023-06-02	freeze	245.258	2	12.5	24.9	38	0.0049	4	juvenile
297	unscharf	NA	2023-06-02	backwards	331.933	2	12.5	24.9	38	0.0049	4	juvenile
297	unscharf	NA	2023-06-02	turn	333.733	2	12.75	24.9	38	0.0049	4	juvenile
376	scharf	m	2023-06-02	freeze	213.522	2	7.25	25.3	39	0.004	3.5	juvenile
376	scharf	m	2023-06-02	stalking	235.557	2	7.25	25.3	39	0.004	3.5	juvenile
376	scharf	m	2023-06-02	backwards	266.693	2	7	25.3	39	0.004	3.5	juvenile
376	scharf	m	2023-06-02	turn	268.46	2	7.5	25.3	39	0.004	3.5	juvenile
22	verschwommen	m	2023-06-03	courtship_1	104.877	3	1.75	25	29	0.0112	5.5	juvenile
31	scharf	m	2023-06-03	backwards	91.343	2	9.75	25.2	28	0.0051	4	juvenile
31	scharf	m	2023-06-03	hide	94.91	2	10	25.2	28	0.0051	4	juvenile
138	scharf	m	2023-06-03	freeze	76.842	1	11.5	25.2	26	0.0055	4	juvenile
138	scharf	m	2023-06-03	turn	171.783	1	11.5	25.2	26	0.0055	4	juvenile
148	unscharf	NA	2023-06-03	freeze	353.87	3	12	24.5	28	0.0034	3.5	juvenile
148	unscharf	NA	2023-06-03	hide	364.903	3	12	24.5	28	0.0034	3.5	juvenile
233	unscharf	NA	2023-06-03	freeze	114.045	1	14	25.1	26	0.0046	3.75	juvenile
233	unscharf	NA	2023-06-03	mustern	127.247	1	14	25.1	26	0.0046	3.75	juvenile
233	unscharf	NA	2023-06-03	jump	135.847	1	14	25.1	26	0.0046	3.75	juvenile
237	scharf	f	2023-06-03	stalking	110.545	1	8.5	25.2	26	0.0075	4.5	juvenile
237	scharf	f	2023-06-03	backwards	142.415	1	6.25	25.2	26	0.0075	4.5	juvenile
237	scharf	f	2023-06-03	turn	142.648	1	6.75	25.2	26	0.0075	4.5	juvenile
5292	unscharf	f	2023-06-03	stalking	623.43	1	21.75	25.4	26	0.0109	5	juvenile
5292	unscharf	f	2023-06-03	hide	742.175	1	12	25.4	26	0.0109	5	juvenile
296	scharf	m	2023-06-03	freeze	212.355	1	12.75	25.3	28	0.007	4.25	juvenile
296	scharf	m	2023-06-03	backwards	230.157	1	12.75	25.3	28	0.007	4.25	juvenile
296	scharf	m	2023-06-03	turn	230.49	1	13	25.3	28	0.007	4.25	juvenile
372	scharf	NA	2023-06-03	freeze	72.14	2	18.25	25.3	27	0.0037	3.5	juvenile
372	scharf	NA	2023-06-03	backwards	188.92	2	18.25	25.3	27	0.0037	3.5	juvenile
375	scharf	f	2023-06-03	freeze	444.278	1	21.25	25.2	27	0.0027	3	juvenile
375	scharf	f	2023-06-03	backwards	473.548	1	21.25	25.2	27	0.0027	3	juvenile
375	scharf	f	2023-06-03	turn	477.215	1	21.5	25.2	27	0.0027	3	juvenile
60	scharf	m	2023-06-05	backwards	409.208	2	14.75	25.7	35	0.0049	4	juvenile
60	scharf	m	2023-06-05	hide	409.275	2	15	25.7	35	0.0049	4	juvenile
81	unscharf	m	2023-06-05	hide	182.518	3	NA	24.9	37	0.006	4.25	juvenile
81	unscharf	m	2023-06-05	turn	222.423	3	8	24.9	37	0.006	4.25	juvenile
5292	scharf	f	2023-06-05	stalking	381.172	2	18	25.1	36	0.0109	5	juvenile
5292	scharf	f	2023-06-05	turn	454.647	2	14.5	25.1	36	0.0109	5	juvenile
367	scharf	NA	2023-06-05	hide	30.503	2	17.25	25.9	34	0.0045	3.75	juvenile
367	scharf	NA	2023-06-05	hide	41.372	2	17.25	25.9	34	0.0045	3.75	juvenile
373	unscharf	m	2023-06-05	stalking	182.852	3	17	25.9	34	0.006	4.25	juvenile
373	unscharf	m	2023-06-05	hide	203.653	3	NA	25.9	34	0.006	4.25	juvenile
373	unscharf	m	2023-06-05	mustern	281.262	3	14.5	25.9	34	0.006	4.25	juvenile
373	unscharf	m	2023-06-05	turn	287.997	3	14.25	25.9	34	0.006	4.25	juvenile
376	unscharf	m	2023-06-05	stalking	211.088	3	13.5	25.9	35	0.004	3.5	juvenile
376	unscharf	m	2023-06-05	hide	224.457	3	NA	25.9	35	0.004	3.5	juvenile
376	unscharf	m	2023-06-05	turn	238.192	3	14.25	25.9	35	0.004	3.5	juvenile
556	unscharf	f	2023-06-06	freeze	148.982	1	27	25.1	38	0.016	5.25	juvenile
556	unscharf	f	2023-06-06	stalking	168.283	1	27	25.1	38	0.016	5.25	juvenile
556	unscharf	f	2023-06-06	mustern	275.462	1	24.75	25.1	38	0.016	5.25	juvenile
556	unscharf	f	2023-06-06	turn	371.172	1	24	25.1	38	0.016	5.25	juvenile
138	unscharf	m	2023-06-06	stalking	211.788	2	26.75	25	40	0.0055	4	juvenile
138	unscharf	m	2023-06-06	freeze	215.888	2	26.5	25	40	0.0055	4	juvenile
138	unscharf	m	2023-06-06	mustern	482.048	2	26.5	25	40	0.0055	4	juvenile
138	unscharf	m	2023-06-06	turn	536.822	2	26.5	25	40	0.0055	4	juvenile
260	unscharf	NA	2023-06-06	freeze	52.438	1	21.25	25	39	0.0063	4.25	juvenile
260	unscharf	NA	2023-06-06	stalking	72.04	1	21.25	25	39	0.0063	4.25	juvenile
260	unscharf	NA	2023-06-06	mustern	93.477	1	21.25	25	39	0.0063	4.25	juvenile
260	unscharf	NA	2023-06-06	turn	122.612	1	14.25	25	39	0.0063	4.25	juvenile
375	unscharf	f	2023-06-06	freeze	679.77	2	11	25	38	0.0027	3	juvenile
375	unscharf	f	2023-06-06	stalking	690.603	2	11	25	38	0.0027	3	juvenile
375	unscharf	f	2023-06-06	mustern	700.772	2	11	25	38	0.0027	3	juvenile
375	unscharf	f	2023-06-06	backwards	749.377	2	11	25	38	0.0027	3	juvenile
375	unscharf	f	2023-06-06	turn	758.943	2	11.75	25	38	0.0027	3	juvenile
60	unscharf	m	2023-06-07	freeze	107.212	3	15	25	37	0.0049	4	juvenile
60	unscharf	m	2023-06-07	freeze	125.313	3	15	25	37	0.0049	4	juvenile
60	unscharf	m	2023-06-07	jump	125.347	3	15	25	37	0.0049	4	juvenile
233	scharf	NA	2023-06-07	stalking	378.505	3	22.5	25.1	37	0.0046	3.75	juvenile
233	scharf	NA	2023-06-07	mustern	385.84	3	22.25	25.1	37	0.0046	3.75	juvenile
233	scharf	NA	2023-06-07	freeze	395.24	3	22.25	25.1	37	0.0046	3.75	juvenile
233	scharf	NA	2023-06-07	freeze	414.542	3	22.25	25.1	37	0.0046	3.75	juvenile
233	scharf	NA	2023-06-07	mustern	416.742	3	22.25	25.1	37	0.0046	3.75	juvenile
233	scharf	NA	2023-06-07	backwards	508.718	3	22.25	25.1	37	0.0046	3.75	juvenile
296	unscharf	m	2023-06-07	turn	211.655	3	15.5	25.1	37	0.007	4.25	juvenile
504	scharf	m	2023-06-07	courtship_2	288.13	3	27.25	25	38	0.0058	4	juvenile
504	scharf	m	2023-06-07	courtship_1	317.732	3	27	25	38	0.0058	4	juvenile
504	scharf	m	2023-06-07	freeze	332	3	25.75	25	38	0.0058	4	juvenile
504	scharf	m	2023-06-07	freeze	368.405	3	25.75	25	38	0.0058	4	juvenile
504	scharf	m	2023-06-07	turn	609.995	3	21.75	25	38	0.0058	4	juvenile
27	scharf	f	2023-06-08	stalking	172.118	1	16	26	38	0.0147	5.5	juvenile
27	scharf	f	2023-06-08	freeze	197.887	1	15.5	26	38	0.0147	5.5	juvenile
27	scharf	f	2023-06-08	backwards	226.357	1	15.5	26	38	0.0147	5.5	juvenile
27	scharf	f	2023-06-08	turn	227.323	1	15.75	26	38	0.0147	5.5	juvenile
556	scharf	f	2023-06-08	hide	178.285	2	9.75	25.9	40	0.016	5.25	juvenile
113	unscharf	f	2023-06-08	freeze	362.37	1	17.75	25.7	39	0.0128	5	juvenile
113	unscharf	f	2023-06-08	stalking	379.805	1	17.75	25.7	39	0.0128	5	juvenile
113	unscharf	f	2023-06-08	mustern	555.39	1	17.5	25.7	39	0.0128	5	juvenile
113	unscharf	f	2023-06-08	jump	559.323	1	17.5	25.7	39	0.0128	5	juvenile
195	verschwommen	f	2023-06-08	freeze	333.033	1	26	25.8	39	0.009	5	juvenile
237	unscharf	f	2023-06-08	hide	188.253	3	15.5	25.4	39	0.0075	4.5	juvenile
260	verschwommen	NA	2023-06-08	freeze	257.993	2	9.75	25.4	40	0.0063	4.25	juvenile
367	unscharf	NA	2023-06-08	freeze	153.515	3	23	24.9	39	0.0045	3.75	juvenile
367	unscharf	NA	2023-06-08	backwards	175.652	3	23	24.9	39	0.0045	3.75	juvenile
367	unscharf	NA	2023-06-08	hide	180.518	3	23.5	24.9	39	0.0045	3.75	juvenile
374	scharf	NA	2023-06-08	freeze	134.58	1	8	25.5	40	0.0051	4	juvenile
374	scharf	NA	2023-06-08	turn	148.582	1	8	25.5	40	0.0051	4	juvenile
150	unscharf	m	2023-06-09	hide	146.682	1	13.25	25.8	38	0.0086	4.5	juvenile
154	unscharf	f	2023-06-09	freeze	350.268	1	21.5	26.1	37	0.0151	5.75	juvenile
154	unscharf	f	2023-06-09	turn	382.538	1	20.5	26.1	37	0.0151	5.75	juvenile
274	unscharf	f	2023-06-09	freeze	188.687	1	23.25	26.1	36	0.0201	6	juvenile
274	unscharf	f	2023-06-09	stalking	227.59	1	23	26.1	36	0.0201	6	juvenile
154	scharf	f	2023-06-11	freeze	109.112	2	17.5	27.2	31	0.0151	5.75	juvenile
154	scharf	f	2023-06-11	stalking	121.378	2	17.5	27.2	31	0.0151	5.75	juvenile
154	scharf	f	2023-06-11	turn	137.547	2	16.5	27.2	31	0.0151	5.75	juvenile
195	unscharf	f	2023-06-11	freeze	120.412	2	6.75	27	32	0.009	5	juvenile
195	unscharf	f	2023-06-11	mustern	148.715	2	6.75	27	32	0.009	5	juvenile
195	unscharf	f	2023-06-11	backwards	178.185	2	6.75	27	32	0.009	5	juvenile
195	unscharf	f	2023-06-11	hide	178.452	2	7	27	32	0.009	5	juvenile
219	unscharf	f	2023-06-11	freeze	58.307	2	11.5	27.3	31	0.0153	6	juvenile
219	unscharf	f	2023-06-11	backwards	81.775	2	11.5	27.3	31	0.0153	6	juvenile
219	unscharf	f	2023-06-11	turn	83.175	2	11.75	27.3	31	0.0153	6	juvenile
260	scharf	NA	2023-06-11	freeze	179.318	3	11	26.7	36	0.0063	4.25	juvenile
260	scharf	NA	2023-06-11	hide	196.553	3	11	26.7	36	0.0063	4.25	juvenile
374	unscharf	NA	2023-06-11	freeze	153.548	2	5	26.7	35	0.0051	4	juvenile
374	unscharf	NA	2023-06-11	hide	181.085	2	5	26.7	35	0.0051	4	juvenile
375	verschwommen	f	2023-06-11	freeze	197.687	3	26	26.9	35	0.0027	3	juvenile
113	scharf	f	2023-06-13	freeze	85.742	3	24	26.9	34	0.0128	5	juvenile
113	scharf	f	2023-06-13	jump	95.31	3	24	26.9	34	0.0128	5	juvenile
150	scharf	m	2023-06-13	mustern	113.112	3	24	26.6	32	0.0086	4.5	juvenile
150	scharf	m	2023-06-13	freeze	125.08	3	24	26.6	32	0.0086	4.5	juvenile
150	scharf	m	2023-06-13	turn	165.983	3	24	26.6	32	0.0086	4.5	juvenile
134	scharf	f	2023-06-14	freeze	63.473	2	25	27.1	35	0.0129	5.25	juvenile
134	scharf	f	2023-06-14	stalking	95.877	2	25	27.1	35	0.0129	5.25	juvenile
377	unscharf	NA	2023-06-14	stalking	106.712	1	9.75	27.1	34	0.0068	4.5	juvenile
377	unscharf	NA	2023-06-14	freeze	118.445	1	9.5	27.1	34	0.0068	4.5	juvenile
377	unscharf	NA	2023-06-14	backwards	133.48	1	9.5	27.1	34	0.0068	4.5	juvenile
377	unscharf	NA	2023-06-14	hide	146.948	1	11	27.1	34	0.0068	4.5	juvenile
158	unscharf	f	2023-06-16	freeze	260.76	2	16.25	26.7	38	0.0134	5.5	juvenile
158	unscharf	f	2023-06-16	backwards	300.73	2	16.25	26.7	38	0.0134	5.5	juvenile
158	unscharf	f	2023-06-16	turn	301.397	2	16.5	26.7	38	0.0134	5.5	juvenile
377	scharf	NA	2023-06-16	mustern	74.342	2	13	27	38	0.0068	4.5	juvenile
377	scharf	NA	2023-06-16	backwards	84.708	2	13	27	38	0.0068	4.5	juvenile
377	scharf	NA	2023-06-16	turn	87.508	2	13.75	27	38	0.0068	4.5	juvenile
158	scharf	f	2023-06-19	freeze	148.682	3	4.75	27.1	42	0.0134	5.5	juvenile
109	scharf	f	2023-05-22	freeze	175.652	1	4.5	25.7	42	0.0092	5	juvenile
52115	scharf	NA	2023-05-22	freeze	285.195	1	24.5	25.2	43	0.0174	5.5	juvenile
52115	scharf	NA	2023-05-22	turn	466.815	1	24.5	25.2	43	0.0174	5.5	juvenile
187	unscharf	f	2023-05-22	freeze	77.275	1	9.25	25.2	43	0.0068	4.25	juvenile
187	unscharf	f	2023-05-22	turn	95.81	1	9.5	25.2	43	0.0068	4.25	juvenile
187	unscharf	f	2023-05-22	jump	99.81	1	15	25.2	43	0.0068	4.25	juvenile
5280	scharf	f	2023-05-22	freeze	146.848	1	11	25.7	42	0.0147	5.5	juvenile
5280	scharf	f	2023-05-22	turn	192.42	1	9	25.7	42	0.0147	5.5	juvenile
5283	scharf	f	2023-05-22	stalking	185.785	1	14.75	25.3	42	0.0099	4.25	juvenile
5283	scharf	f	2023-05-22	mustern	193.62	1	14.5	25.3	42	0.0099	4.25	juvenile
5283	scharf	f	2023-05-22	backwards	200.387	1	14.5	25.3	42	0.0099	4.25	juvenile
5283	scharf	f	2023-05-22	turn	211.388	1	16.5	25.3	42	0.0099	4.25	juvenile
5288	unscharf	NA	2023-05-22	mustern	510.685	1	21.5	25.2	43	0.0072	4	juvenile
5288	unscharf	NA	2023-05-22	courtship_1	521.72	1	21.5	25.2	43	0.0072	4	juvenile
5288	unscharf	NA	2023-05-22	freeze	542.788	1	21.5	25.2	43	0.0072	4	juvenile
5288	unscharf	NA	2023-05-22	turn	679.468	1	21.5	25.2	43	0.0072	4	juvenile
351	unscharf	NA	2023-05-22	freeze	164.25	1	12.25	25.7	41	0.0111	5	juvenile
351	unscharf	NA	2023-05-22	backwards	177.452	1	12.25	25.7	41	0.0111	5	juvenile
351	unscharf	NA	2023-05-22	hide	178.552	1	12.5	25.7	41	0.0111	5	juvenile
370	unscharf	m	2023-05-22	freeze	166.583	1	9.5	25.8	42	0.0059	4.5	juvenile
225	scharf	f	2023-05-23	freeze	44.538	1	18.25	24.3	47	0.0097	4.5	juvenile
225	scharf	f	2023-05-23	freeze	54.572	1	18.25	24.3	47	0.0097	4.5	juvenile
225	scharf	f	2023-05-23	mustern	86.408	1	17.75	24.3	47	0.0097	4.5	juvenile
225	scharf	f	2023-05-23	turn	93.21	1	17.5	24.3	47	0.0097	4.5	juvenile
111	scharf	m	2023-05-24	freeze	169.583	2	12.5	24.1	41	0.0096	4	juvenile
111	scharf	m	2023-05-24	freeze	284.328	2	12.5	24.1	41	0.0096	4	juvenile
111	scharf	m	2023-05-24	backwards	284.362	2	12.5	24.1	41	0.0096	4	juvenile
166	scharf	NA	2023-05-24	stalking	335.835	2	9.5	23.2	42	0.0109	5	juvenile
166	scharf	NA	2023-05-24	freeze	346.035	2	8.5	23.2	42	0.0109	5	juvenile
166	scharf	NA	2023-05-24	freeze	441.245	2	8.5	23.2	42	0.0109	5	juvenile
166	scharf	NA	2023-05-24	backwards	483.583	2	8.5	23.2	42	0.0109	5	juvenile
166	scharf	NA	2023-05-24	turn	506.552	2	9.5	23.2	42	0.0109	5	juvenile
231	unscharf	f	2023-05-24	freeze	325.767	1	25.5	24.3	40	0.0091	5	juvenile
231	unscharf	f	2023-05-24	freeze	590.46	1	25.5	24.3	40	0.0091	5	juvenile
231	unscharf	f	2023-05-24	turn	600.795	1	25.5	24.3	40	0.0091	5	juvenile
251	unscharf	f	2023-05-24	mustern	354.237	1	19.5	24.1	41	0.0064	4	juvenile
251	unscharf	f	2023-05-24	backwards	399.207	1	16.5	24.1	41	0.0064	4	juvenile
251	unscharf	f	2023-05-24	turn	403.908	1	16.75	24.1	41	0.0064	4	juvenile
5283	unscharf	f	2023-05-24	stalking	316.598	2	23	24.1	41	0.0099	4.25	juvenile
5283	unscharf	f	2023-05-24	mustern	332.1	2	20.5	24.1	41	0.0099	4.25	juvenile
5283	unscharf	f	2023-05-24	turn	345.135	2	20.5	24.1	41	0.0099	4.25	juvenile
5283	unscharf	f	2023-05-24	hide	346.168	2	23.5	24.1	41	0.0099	4.25	juvenile
5288	scharf	NA	2023-05-24	mustern	234.39	2	22.25	23.8	42	0.0072	4	juvenile
5288	scharf	NA	2023-05-24	courtship_1	244.658	2	22.25	23.8	42	0.0072	4	juvenile
5288	scharf	NA	2023-05-24	freeze	250.325	2	22.25	23.8	42	0.0072	4	juvenile
5288	scharf	NA	2023-05-24	freeze	269.527	2	22.25	23.8	42	0.0072	4	juvenile
5288	scharf	NA	2023-05-24	courtship_2	274.762	2	22.25	23.8	42	0.0072	4	juvenile
5288	scharf	NA	2023-05-24	turn	354.337	2	22.25	23.8	42	0.0072	4	juvenile
328	scharf	f	2023-05-24	freeze	73.24	1	9.75	24.5	41	0.0103	5	juvenile
328	scharf	f	2023-05-24	freeze	83.808	1	9.75	24.5	41	0.0103	5	juvenile
328	scharf	f	2023-05-24	backwards	110.178	1	9.75	24.5	41	0.0103	5	juvenile
328	scharf	f	2023-05-24	hide	113.945	1	10	24.5	41	0.0103	5	juvenile
18	scharf	f	2023-05-25	freeze	86.508	1	7.25	24.3	39	0.0123	5.5	juvenile
18	scharf	f	2023-05-25	hide	98.977	1	7.25	24.3	39	0.0123	5.5	juvenile
116	scharf	f	2023-05-25	freeze	214.088	1	13.75	24.5	39	0.0141	5.5	juvenile
116	scharf	f	2023-05-25	backwards	245.525	1	13.75	24.5	39	0.0141	5.5	juvenile
116	scharf	f	2023-05-25	turn	248.092	1	14.5	24.5	39	0.0141	5.5	juvenile
135	scharf	f	2023-05-25	backwards	129.247	1	9.5	23.8	40	0.0046	4	juvenile
135	scharf	f	2023-05-25	turn	129.58	1	9.75	23.8	40	0.0046	4	juvenile
157	unscharf	f	2023-05-25	freeze	264.06	1	25.5	24.9	40	0.0113	5.5	juvenile
157	unscharf	f	2023-05-25	stalking	274.995	1	25.5	24.9	40	0.0113	5.5	juvenile
157	unscharf	f	2023-05-25	turn	290.33	1	25.25	24.9	40	0.0113	5.5	juvenile
371	unscharf	f	2023-05-25	stalking	313.065	1	23.25	24.1	40	0.0071	4.5	juvenile
371	unscharf	f	2023-05-25	freeze	364.937	1	17.5	24.1	40	0.0071	4.5	juvenile
371	unscharf	f	2023-05-25	mustern	448.845	1	17.5	24.1	40	0.0071	4.5	juvenile
371	unscharf	f	2023-05-25	turn	464.947	1	17.75	24.1	40	0.0071	4.5	juvenile
181	scharf	f	2023-05-25	stalking	330.333	1	19.25	24.7	40	0.0102	5	juvenile
181	scharf	f	2023-05-25	freeze	334.2	1	19	24.7	40	0.0102	5	juvenile
181	scharf	f	2023-05-25	stalking	346.168	1	19.25	24.7	40	0.0102	5	juvenile
181	scharf	f	2023-05-25	hide	493.45	1	18.5	24.7	40	0.0102	5	juvenile
187	scharf	f	2023-05-30	freeze	81.675	3	23.25	24.2	37	0.0068	4.25	juvenile
22	scharf	m	2023-05-30	freeze	263.227	1	22	24.1	37	0.0112	5.5	juvenile
22	scharf	m	2023-05-30	courtship_1	279.162	1	22	24.1	37	0.0112	5.5	juvenile
22	scharf	m	2023-05-30	backwards	303.665	1	22	24.1	37	0.0112	5.5	juvenile
22	scharf	m	2023-05-30	turn	306.198	1	22	24.1	37	0.0112	5.5	juvenile
148	scharf	NA	2023-05-30	freeze	237.758	1	9.75	24.1	37	0.0034	3.5	juvenile
148	scharf	NA	2023-05-30	hide	249.092	1	9.75	24.1	37	0.0034	3.5	juvenile
80	unscharf	m	2023-05-31	courtship_1	70.007	1	6.75	25.7	36	0.0104	5	juvenile
80	unscharf	m	2023-05-31	courtship_1	81.508	1	6.75	25.7	36	0.0104	5	juvenile
135	unscharf	f	2023-05-31	freeze	83.208	2	14.75	25.5	36	0.0046	4	juvenile
135	unscharf	f	2023-05-31	stalking	239.558	2	14.75	25.5	36	0.0046	4	juvenile
135	unscharf	f	2023-05-31	turn	270.495	2	13.25	25.5	36	0.0046	4	juvenile
178	unscharf	m	2023-05-31	freeze	276.562	1	NA	25.7	36	0.0071	4.75	juvenile
178	unscharf	m	2023-05-31	courtship_1	284.395	1	16	25.7	36	0.0071	4.75	juvenile
178	unscharf	m	2023-05-31	backwards	286.763	1	16.5	25.7	36	0.0071	4.75	juvenile
178	unscharf	m	2023-05-31	turn	288.263	1	16.5	25.7	36	0.0071	4.75	juvenile
251	scharf	f	2023-05-31	freeze	86.075	2	25.25	25.7	35	0.0064	4	juvenile
251	scharf	f	2023-05-31	stalking	298.363	2	17.25	25.7	35	0.0064	4	juvenile
251	scharf	f	2023-05-31	backwards	414.875	2	9.75	25.7	35	0.0064	4	juvenile
251	scharf	f	2023-05-31	turn	415.775	2	10	25.7	35	0.0064	4	juvenile
297	scharf	NA	2023-05-31	freeze	79.908	1	7	25.7	36	0.0049	4	juvenile
297	scharf	NA	2023-05-31	stalking	285.795	1	3.75	25.7	36	0.0049	4	juvenile
297	scharf	NA	2023-05-31	backwards	612.928	1	3.75	25.7	36	0.0049	4	juvenile
371	scharf	f	2023-05-31	freeze	94.91	2	15.25	25.1	37	0.0071	4.5	juvenile
371	scharf	f	2023-05-31	mustern	204.12	2	15.25	25.1	37	0.0071	4.5	juvenile
371	scharf	f	2023-05-31	jump	251.858	2	15.5	25.1	37	0.0071	4.5	juvenile
11	verschwommen	f	2022-07-08	no_reaction	NA	3	NA	22.5	59	0.0133	NA	adult
19	verschwommen	m	2022-07-02	no_reaction	NA	1	NA	25.8	38	0.0071	NA	adult
24	verschwommen	m	2022-07-06	no_reaction	NA	3	NA	23.8	44	0.0072	NA	adult
56	verschwommen	m	2022-07-06	no_reaction	NA	3	NA	23.7	44	0.0072	NA	adult
59	verschwommen	f	2022-07-03	no_reaction	NA	2	NA	26.4	42	0.0153	NA	adult
76	verschwommen	m	2022-07-02	no_reaction	NA	1	NA	25.2	39	0.0057	NA	adult
86	verschwommen	m	2022-07-09	no_reaction	NA	3	NA	22.5	57	0.0075	NA	adult
129	verschwommen	m	2022-07-04	no_reaction	NA	2	NA	25.5	41	0.0066	NA	adult
160	verschwommen	f	2022-07-06	no_reaction	NA	2	NA	24	43	0.0119	NA	adult
220	verschwommen	f	2022-07-04	no_reaction	NA	2	NA	25.6	41	0.0124	NA	adult
252	verschwommen	m	2022-07-10	no_reaction	NA	3	NA	21.8	41	0.0081	NA	adult
254	verschwommen	f	2022-09-05	no_reaction	NA	3	NA	24.4	43	0.0149	NA	adult
258	verschwommen	f	2022-08-28	no_reaction	NA	3	NA	25.6	40	0.0145	NA	adult
262	verschwommen	f	2022-08-30	no_reaction	NA	3	NA	23.8	52	0.0161	NA	adult
264	verschwommen	m	2022-09-13	no_reaction	NA	3	NA	22.2	64	0.0127	NA	adult
265	verschwommen	m	2022-09-13	no_reaction	NA	2	NA	22.5	65	0.011	NA	adult
272	verschwommen	f	2022-08-28	no_reaction	NA	2	NA	25.7	39	0.0206	NA	adult
276	verschwommen	f	2022-09-11	no_reaction	NA	1	NA	22.4	56	0.0135	NA	adult
280	verschwommen	f	2022-08-24	no_reaction	NA	1	NA	26.4	51	0.0132	NA	adult
281	scharf	m	2022-09-13	no_reaction	NA	1	NA	22.8	49	0.0143	NA	adult
281	verschwommen	m	2022-09-15	no_reaction	NA	2	NA	21.6	50	0.0143	NA	adult
283	verschwommen	f	2022-07-14	no_reaction	NA	2	NA	23.3	43	0.0122	NA	adult
287	verschwommen	m	2022-07-30	no_reaction	NA	3	NA	23.8	57	0.0087	NA	adult
288	verschwommen	f	2022-09-03	no_reaction	NA	3	NA	23.8	37	0.0146	NA	adult
289	verschwommen	m	2022-09-01	no_reaction	NA	1	NA	23.5	41	0.0102	NA	adult
290	unscharf	f	2022-09-05	no_reaction	NA	1	NA	24.3	43	0.0138	NA	adult
305	verschwommen	f	2022-08-22	no_reaction	NA	3	NA	26.1	49	NA	NA	adult
309	verschwommen	f	2022-07-15	no_reaction	NA	3	NA	23.1	43	0.0128	NA	adult
311	verschwommen	f	2022-09-17	no_reaction	NA	3	NA	19.2	54	0.0152	NA	adult
313	verschwommen	f	2022-09-17	no_reaction	NA	2	NA	19.4	54	0.0133	NA	adult
314	verschwommen	m	2022-09-05	no_reaction	NA	1	NA	24.3	43	0.0117	NA	adult
317	verschwommen	m	2022-09-23	no_reaction	NA	3	NA	22.4	45	0.012	NA	adult
318	verschwommen	f	2022-09-09	no_reaction	NA	3	NA	22.4	60	0.0152	NA	adult
322	unscharf	f	2022-09-09	no_reaction	NA	1	NA	22.7	57	0.0174	NA	adult
323	verschwommen	f	2022-08-17	no_reaction	NA	1	NA	28.2	51	0.0161	NA	adult
330	verschwommen	f	2022-07-16	no_reaction	NA	2	NA	22.3	44	0.0174	NA	adult
332	verschwommen	m	2022-09-19	no_reaction	NA	1	NA	18.5	65	NA	NA	adult
334	verschwommen	m	2022-07-12	no_reaction	NA	3	NA	22.1	56	0.0069	NA	adult
337	unscharf	m	2022-09-11	no_reaction	NA	1	NA	22.5	56	0.012	NA	adult
337	verschwommen	m	2022-09-13	no_reaction	NA	2	NA	22.3	65	0.012	NA	adult
340	verschwommen	f	2022-07-08	no_reaction	NA	1	NA	22.6	58	0.0132	NA	adult
341	verschwommen	f	2022-09-13	no_reaction	NA	1	NA	22.7	57	0.0143	NA	adult
342	verschwommen	f	2022-08-26	no_reaction	NA	2	NA	27.8	59	0.0053	NA	adult
344	verschwommen	f	2022-07-13	no_reaction	NA	3	NA	23.2	58	0.0136	NA	adult
354	verschwommen	f	2022-09-23	no_reaction	NA	3	NA	22.4	44	0.0159	NA	adult
504	verschwommen	m	2023-05-31	no_reaction	NA	1	NA	25.3	36	0.0058	1.75	juvenile
15	verschwommen	f	2023-06-08	no_reaction	NA	1	NA	25.7	40	0.0094	2	juvenile
15	unscharf	f	2023-06-11	no_reaction	NA	2	NA	27	32	0.0094	2	juvenile
15	scharf	f	2023-06-13	no_reaction	NA	3	NA	26.6	33	0.0094	2	juvenile
16	verschwommen	f	2023-05-30	no_reaction	NA	1	NA	24.4	37	0.0083	1.75	juvenile
16	unscharf	f	2023-06-03	no_reaction	NA	3	NA	25.1	28	0.0083	1.75	juvenile
31	unscharf	m	2023-06-01	no_reaction	NA	1	NA	25.5	36	0.0051	1.75	juvenile
31	verschwommen	m	2023-06-05	no_reaction	NA	3	NA	26	35	0.0051	1.75	juvenile
556	verschwommen	f	2023-06-11	no_reaction	NA	3	NA	27.1	33	0.016	1.75	juvenile
60	verschwommen	m	2023-06-03	no_reaction	NA	1	NA	25.2	27	0.0049	1.5	juvenile
80	verschwommen	m	2023-06-02	no_reaction	NA	2	NA	24.9	38	0.0104	2	juvenile
81	verschwommen	m	2023-05-25	no_reaction	NA	1	NA	24.5	37	0.0055	2	juvenile
111	verschwommen	m	2023-05-22	no_reaction	NA	1	NA	25.5	42	0.0096	1.75	juvenile
113	verschwommen	f	2023-06-11	no_reaction	NA	2	NA	27.1	32	0.0128	2	juvenile
52115	verschwommen	NA	2023-05-24	no_reaction	NA	2	NA	24	42	0.0174	2.5	juvenile
134	verschwommen	f	2023-06-12	no_reaction	NA	1	NA	26.7	34	0.0129	2	juvenile
138	verschwommen	m	2023-06-08	no_reaction	NA	3	NA	25.6	39	0.0055	1.5	juvenile
148	verschwommen	NA	2023-06-01	no_reaction	NA	2	NA	24.7	36	0.0034	1.5	juvenile
150	verschwommen	m	2023-06-11	no_reaction	NA	2	NA	27.1	31	0.0086	1.75	juvenile
157	verschwommen	f	2023-05-31	no_reaction	NA	2	NA	25.1	38	0.0113	2	juvenile
158	verschwommen	f	2023-06-14	no_reaction	NA	1	NA	26.9	35	0.0134	2	juvenile
166	verschwommen	NA	2023-05-22	no_reaction	NA	1	NA	24.3	43	0.0109	2.25	juvenile
187	verschwommen	f	2023-05-24	no_reaction	NA	2	NA	23.7	43	0.0068	2.25	juvenile
207	verschwommen	NA	2023-05-30	no_reaction	NA	1	NA	24.5	37	1.5	1.5	juvenile
219	verschwommen	f	2023-06-09	no_reaction	NA	1	NA	26.1	36	0.0153	2.5	juvenile
225	verschwommen	f	2023-05-25	no_reaction	NA	2	NA	24.3	41	0.0097	1.75	juvenile
233	verschwommen	NA	2023-06-05	no_reaction	NA	2	NA	25.9	34	0.0046	2	juvenile
237	verschwommen	f	2023-06-06	no_reaction	NA	2	NA	25	39	0.0075	2.5	juvenile
242	scharf	NA	2023-05-23	no_reaction	NA	1	NA	24.6	45	0.0127	2	juvenile
249	verschwommen	f	2023-05-23	no_reaction	NA	1	NA	24.1	50	0.0121	2	juvenile
5280	verschwommen	f	2023-05-24	no_reaction	NA	2	NA	24.4	40	0.0147	2	juvenile
5283	verschwommen	f	2023-05-30	no_reaction	NA	3	NA	24.2	37	0.0099	2	juvenile
5288	verschwommen	NA	2023-05-31	no_reaction	NA	3	NA	25.5	35	0.0072	1.75	juvenile
5292	verschwommen	f	2023-06-07	no_reaction	NA	3	NA	24.6	37	0.0109	2.5	juvenile
296	verschwommen	m	2023-06-05	no_reaction	NA	2	NA	25.7	35	0.007	1.75	juvenile
297	verschwommen	NA	2023-06-05	no_reaction	NA	3	NA	25.2	37	0.0049	1.5	juvenile
335	verschwommen	f	2023-05-25	no_reaction	NA	1	NA	24.4	39	0.0162	2.5	juvenile
351	verschwommen	NA	2023-05-24	no_reaction	NA	2	NA	24.3	41	0.0111	2	juvenile
367	verschwommen	NA	2023-06-03	no_reaction	NA	1	NA	25.3	27	0.0045	1.75	juvenile
368	verschwommen	f	2023-06-09	no_reaction	NA	1	NA	26	36	0.0134	2	juvenile
370	scharf	m	2023-05-24	no_reaction	NA	2	NA	24.5	41	0.0053	2	juvenile
370	verschwommen	m	2023-05-30	no_reaction	NA	3	NA	24.5	38	0.0053	2	juvenile
372	verschwommen	NA	2023-06-07	no_reaction	NA	3	NA	25	37	0.0037	1.5	juvenile
373	verschwommen	m	2023-06-03	no_reaction	NA	2	NA	25.3	27	0.006	1.75	juvenile
374	verschwommen	m	2023-06-13	no_reaction	NA	3	NA	26.1	34	0.0051	1.75	juvenile
376	verschwommen	m	2023-05-31	no_reaction	NA	1	NA	25.7	36	0.004	1.75	juvenile
377	verschwommen	NA	2023-06-19	no_reaction	NA	3	NA	27.3	42	0.0068	1.75	juvenile
1	scharf	m	2022-08-17	no_reaction	NA	1	NA	28.3	51	NA	NA	adult
1	verschwommen	m	2022-08-21	no_reaction	NA	3	NA	26.1	42	NA	NA	adult
10	verschwommen	m	2022-08-18	no_reaction	NA	1	NA	27.4	56	NA	NA	adult
11	verschwommen	m	2022-08-26	no_reaction	NA	2	NA	27.9	59	NA	NA	adult
12	verschwommen	m	2022-08-28	no_reaction	NA	3	NA	25.6	40	NA	NA	adult
13	verschwommen	m	2022-08-26	no_reaction	NA	2	NA	27.4	61	NA	NA	adult
14	verschwommen	m	2022-08-24	no_reaction	NA	1	NA	26.9	48	NA	NA	adult
15	verschwommen	m	2022-08-26	no_reaction	NA	2	NA	27.9	59	NA	NA	adult
2	verschwommen	m	2022-08-19	no_reaction	NA	2	NA	26.5	57	NA	NA	adult
3	verschwommen	m	2022-08-19	no_reaction	NA	2	NA	26.5	57	NA	NA	adult
4	verschwommen	m	2022-08-17	no_reaction	NA	1	NA	28.4	50	NA	NA	adult
4	scharf	m	2022-08-21	no_reaction	NA	3	NA	26.1	42	NA	NA	adult
6	verschwommen	m	2022-08-20	no_reaction	NA	2	NA	26.3	52	NA	NA	adult
7	verschwommen	m	2022-08-22	no_reaction	NA	3	NA	25.8	51	NA	NA	adult
8	verschwommen	m	2022-08-18	no_reaction	NA	1	NA	27.6	56	NA	NA	adult
9	verschwommen	m	2022-08-20	no_reaction	NA	2	NA	26.1	53	NA	NA	adult
